# Supplementary material for: The Inhibitory Effect of (−)-Epigallocatechin-3-Gallate on Breast Cancer Progression via Reducing SCUBE2 Methylation and DNMT Activity
Source: Molecules. 2019 Aug 9;24(16):2899. doi: 10.3390/molecules24162899 (PMC6719997; doi:10.3390/molecules24162899)
Supplement: Supplementary file 1 [file molecules-24-02899-s001.zip]

Archive with 6 entries (5 files):
- Supplementary materials/
- Supplementary materials/Supplementary Figure S1.docx
- Supplementary materials/Supplementary Figure S2.docx
- Supplementary materials/Supplementary Figure S3.docx
- Supplementary materials/Supplementary Table S1.docx
- Supplementary materials/~$pplementary Figure S3.docx
